# Supplementary material for: Nanomechanics and co-transcriptional folding of Spinach and Mango
Source: Nat Commun. 2019 Sep 20;10:4318. doi: 10.1038/s41467-019-12299-y (PMC6754394; doi:10.1038/s41467-019-12299-y)
Supplement: Supplementary file 4 — Source Data [file 41467_2019_12299_MOESM4_ESM.xlsx]

## Sheet: Sheet1
Figure 1g					Figure 2d													Figure 2g
					stretch						relax
	Counts/imaging area				E1	Froce (pN)	E2	Froce (pN)	E1	Froce (pN)	E1	Froce (pN)	E2	Froce (pN)	E1	Froce (pN)		E1	Froce (pN)	E2	Froce (pN)	E1	Froce (pN)
Spinach2	+	+	-		0.67	2.18	0.46	3.62	0.27	6.12	0.7	1.8	0.5	3.17	0.27	5.71		0.625	2.14	0.41	3.86	0.32	4.87
DFHBI-1T	+	-	+		0.65	2.15	0.43	4.06	0.2	7.45	0.7	2.4	0.44	4.83	0.24	6.75		0.62	2.52	0.39	4.44	0.32	8.02
	278	68	56		0.69	1.62	0.48	5.54	0.15	7.95	0.64	2.42	0.39	4.38	0.22	6.47		0.67	3.7	0.48	5.21	0.32	8.91
	256	60	38		0.63	2.596	0.44	3.69	0.23	6.02	0.71	2.65	0.35	3.55	0.12	6.05		0.62	3.11	0.45	6.1	0.35	9.21
	309	52	74		0.6	1.7	0.5	2.88	0.29	5.32	0.62	1.74	0.5	3.92	0.26	4.71		0.62	3.6	0.4	6.75	0.28	10.76
	317	56	46		0.61	2.06	0.44	3.19	0.19	5.67	0.63	3.54	0.415	4.88	0.19	7.68		0.64	3.79	0.45	5.5	0.34	8.46
	286	38	61		0.66	3	0.39	5.89	0.21	8.11	0.66	4.07	0.41	5.3	0.18	7.17		0.65	5.32	0.42	6.99	0.27	11.08
	327	45	51		0.59	2.52	0.45	6.01	0.28	8.53	0.61	2.7	0.43	4.16	0.24	7.17		0.7	4.43	0.6	6.15	0.28	8.1
	317	61	69		0.73	3.88	0.42	5.2	0.19	6.53	0.64	2.93	0.42	3.56	0.27	4.84		0.68	5.25	0.54	7.21	0.28	9.69
	313	66	32		0.59	1.39	0.42	3.01	0.18	4.51	0.69	2.74	0.48	5.27	0.18	3.74		0.65	2.61	0.53	3.59	0.38	6.97
	269	60	52		0.72	2.61	0.44	4.56	0.19	7.88	0.66	2.75	0.45	3.72	0.25	5.67		0.6	2.58	0.45	5.53	0.32	10.03
	297	64	33		0.67	3.11	0.43	5.21	0.19	9.49	0.66	2.68	0.54	4.82	0.29	6.85		0.63	3.38	0.52	6.55	0.3	8.76
	257	79	72		0.66	2.76	0.49	5.21	0.19	7.91	0.63	3.93	0.49	5.48	0.26	6.51		0.65	4.81	0.48	7.04	0.32	8.1
	310	80	41		0.69	2.04	0.46	4.01	0.26	7.86	0.73	3.13	0.47	4.57	0.27	6.2		0.63	3.67	0.45	5.61	0.31	8.55
	328	56	58		0.73	3.93	0.49	5.61	0.25	5.54	0.65	2.34	0.38	3.15	0.18	6.62		0.67	2.83	0.5	6.31	0.34	7.59
	283	55	66		0.73	2.4	0.52	5.09	0.29	6.27	0.65	2.94	0.49	4.27	0.27	6.65		0.6	4.57	0.55	7.48	0.35	10.51
avg	296	60	54		0.7	3.49	0.53	6.07	0.18	6.43	0.7	1.86	0.37	3.48	0.25	5.57		0.61	3.69	0.42	4.79	0.33	8.22
s.d.	25	12	14		0.71	3.47	0.54	6.69	0.28	9.18	0.68	2.7	0.5	4.61	0.29	7.59		0.62	3.68	0.48	5.61	0.33	7.37
					0.64	2.06	0.51	5.62	0.21	7.03	0.63	3.19	0.45	5.05	0.19	7.59		0.63	3.96	0.5	5.61	0.31	8.56
					0.73	1.51	0.46	4.58	0.26	8.29	0.68	1.75	0.45	3.61	0.21	7.42		0.63	2.66	0.49	3.79	0.31	7.79
					0.66	1.7	0.53	4.65	0.27	6.81	0.66	2.56	0.45	5.26	0.15	7.87		0.63	4.61	0.43	5.89	0.31	9.17
					0.64	2.13	0.48	5.27	0.24	9.72	0.7	2.52	0.44	4.96	0.27	7.62		0.65	2.82	0.47	4.32	0.31	7.45
					0.66	1.66	0.49	4.07	0.16	5.06	0.64	2.39	0.45	4.5	0.28	6.11		0.62	3.78	0.49	5.05	0.29	7.77
					0.69	2.58	0.48	3.51	0.19	5.75	0.66	2.29	0.52	4.51	0.27	7.04		0.56	4.79	0.35	5.66	0.3	7.45
					0.66	2.86	0.46	4.59	0.21	6.76	0.74	2.34	0.54	3.45	0.19	6.09		0.62	4.29	0.49	7.13	0.32	9.12
					0.66	1.45	0.51	4.08	0.19	7.83	0.68	2.86	0.44	4.4	0.25	6.96		0.66	4.72	0.52	6.55	0.3	8.74
					0.66	2.98	0.44	6	0.21	9.18	0.63	2.82	0.4	4.67	0.2	6.14		0.69	3.68	0.54	5.79	0.32	8.02
					0.64	3.44	0.435	5.38	0.19	8.41	0.63	2.13	0.5	4.11	0.27	6.49		0.64	2.7	0.45	4.31	0.3	8.69
					0.7	3.05	0.39	6.55	0.22	7.27	0.66	4.17	0.51	5.25	0.28	7.65		0.68	3.85	0.49	5.79	0.32	7.54
					0.66	2.56	0.48	4.54	0.27	8.39	0.68	3.42	0.45	5.16	0.29	7.79		0.67	1.71	0.58	3.49	0.32	7.12
					0.71	2.77	0.54	4.89	0.21	7.73	0.68	2.65	0.44	3.87	0.29	7.82		0.65	2.48	0.4	4.83	0.21	8.02
					0.63	2.48	0.44	6.13	0.25	8.58	0.69	3.36	0.45	4.56	0.28	6.67		0.65	2.34	0.34	4.64	0.27	10.28
					0.74	3.18	0.44	5.31	0.21	8.63	0.67	2.1	0.46	4.54	0.25	7.28		0.68	2.61	0.44	7.16	0.29	9.32
					0.69	2.76	0.47	4.64	0.21	6.81	0.73	3.18	0.44	4.93	0.29	6.36		0.66	4.32	0.47	6.89	0.28	8.78
					0.7	2.78	0.48	5.31	0.25	8.01	0.68	2.65	0.51	4.31	0.26	6.19		0.61	3.63	0.5	6.32	0.31	9.82
					0.63	2.87	0.41	5.68	0.23	8.51	0.69	2.31	0.49	4.07	0.19	5.98		0.7	2.33	0.62	6.58	0.3	12.21
					0.68	2.55	0.53	4.89	0.25	7.41	0.62	3	0.48	5.32	0.24	7.82
					0.61	1.77	0.48	2.74	0.22	6.92	0.68	3.66	0.46	5.63	0.27	7.39
					0.67	1.6	0.47	3.34	0.21	7.01	0.69	3.37	0.37	5.45	0.24	7.16
					0.7	4.1	0.42	6.73	0.16	5.48	0.68	1.93	0.48	3.67	0.27	5.89
					0.64	2.27	0.43	4.85	0.14	8.71	0.64	3.4	0.48	5.26	0.28	7.72
					0.76	3.07	0.52	6.19	0.26	9.39	0.65	3.19	0.4	4.48	0.21	6.11
					0.69	3.31	0.46	5.14	0.19	8.26	0.675	3.34	0.47	5.7	0.23	6.55
					0.71	1.88	0.54	5.41	0.27	7.01	0.69	2.01	0.45	4.43	0.28	6.77
					0.63	1.99	0.47	3.74	0.19	6.19	0.68	3.13	0.48	5.16	0.2	7.49
					0.62	2.13	0.45	5.79	0.15	8.25	0.71	3.22	0.46	5.41	0.23	6.69
					0.72	1.71	0.48	6.35	0.27	8.08	0.66	2.54	0.48	4.25	0.22	5.91
					0.62	2.62	0.37	4.85	0.24	7.92	0.63	2.94	0.4	4.83	0.3	6.88
				avg.	0.67	2.51	0.47	4.92	0.22	7.4	0.67	2.786	0.455	4.54	0.24	6.65		0.64	3.53	0.47	5.68	0.31	8.64
				s.d.	0.041	0.68	0.04	1.03	0.039	1.25	0.31	0.59	0.044	0.677	0.04	0.88		0.03	0.93	0.06	1.11	0.03	1.34

## Sheet: Sheet2
Supplementary Figure 4d				Supplementary Figure 8f					Supplementary Figure 9b			Supplementary Figure 12f
RNA Aptamer+Fluorogen
Counts/imaging area
	Spinach2			iMangoIII					iMangoIII			MangoIV
	-Mg2+	+Mg2+		50 mM Tris	100 mM K	binding buffer	non-sp		5 mM Mg2+	non-sp		50 mM Tris	100 mM K	binding buffer	non-sp
	93	278		27	107	206	14		71	14		42	126	227	14
	100	256		10	155	208	23		28	23		50	137	199	23
	170	309		15	173	254	31		34	31		46	110	214	31
	132	317		30	146	239	25		33	25		35	143	199	25
	122	286		51	213	168	25		18	25		23	113	231	25
	95	327		31	138	227	33		34	33		46	132	188	33
	109	317		15	173	231	24		55	24		54	123	194	24
	131	313		21	182	218	32		56	32		29	125	190	32
	173	269		15	134	226	21		43	21		57	157	196	21
	87	297		29	154	272	23		44	23		49	151	141	23
	166	257		32	167	202			33			58	141	153
	116	310		31	157	249			15			41	149	212
		328			125	226			36			38	130	214
		283			165	237			58			15	152	178
						251							115	184
avg	125	296		26	156	228	21		40	21		42	134	195	21
s.d	30	25		11	25	25	5		15	5		14	15	24	5
